# Supplementary material for: Unraveling the Interplay of KRAS, NRAS, BRAF, and Micro-Satellite Instability in Non-Metastatic Colon Cancer: A Systematic Review
Source: Diagnostics (Basel). 2024 May 12;14(10):1001. doi: 10.3390/diagnostics14101001 (PMC11120454; doi:10.3390/diagnostics14101001)
Supplement: Supplementary file 1 [file diagnostics-14-01001-s001.zip]

Archive with 1 entries (1 files):
- diagnostics-2951976-supplementary.pdf
